# Supplementary material for: Versatile Encapsulation and Synthesis of Potent Liposomes by Thermal Equilibration
Source: Membranes (Basel). 2022 Mar 11;12(3):319. doi: 10.3390/membranes12030319 (PMC8954264; doi:10.3390/membranes12030319)
Supplement: Supplementary file 1 [file membranes-12-00319-s001.zip]

Archive with 1 entries (1 files):
- membranes-1591874-supplementary.pdf
